# Supplementary material for: Modelling Alternative Economic Incentive Schemes for Semi-Natural Grassland Conservation in Estonia
Source: Environ Manage. 2024 Aug 1;74(4):757–74. doi: 10.1007/s00267-024-02011-2 (PMC11393159; doi:10.1007/s00267-024-02011-2)
Supplement: Supplementary file 2 — Supplementary material 2 [file 267_2024_2011_MOESM2_ESM.xlsx]

## Sheet: HVM score
Supplementary material 2: Habitat index values for breeding birds and feeding birds across activities with the habitat value model (HVM)
The article title: Modelling Alternative Economic Incentive Schemes for Semi-Natural Grassland Conservation in Estonia
		Breeding birds							Feeding birds
Site type	Activity	Skylark	Lapwing	Whinchat	Red-backed shrike	Yellowhammer	Corn crake	Grey partridge	Skylark	Lapwing	Whinchat	Red-backed shrike	Yellowhammer	Corn crake	Grey partridge
Semi-natural grasslands	Grazing	42	10	10	NA	8.5	7	7	110	NA	40	120	110	50	120
	Mowing/1 cut	10	0	0	NA	0	7	0	35	NA	20	55	35	55	35
	Biomass production	10	0	0	NA	0	7	0	35	NA	20	55	35	55	35
	Mulching	0	0	10	NA	0	7	0	30	NA	15	55	30	65	30
	Abandoned GL	0	0	0	NA	0	0	0	0	NA	0	0	0	0	0
Permanent grassland	Grazing	0	0	0	NA	10	7	10	0	NA	0	0	0	54	104
	Mowing/1 cut	3.5	0	3.5	NA	8.5	10	10	15	NA	15	45	15	118.75	20
	Mowing/2 cut	7	0	7	NA	10	10	10	40	NA	20	40	40	100	40
	Mowing/3 cut	7	0	7	NA	10	10	10	40	NA	20	40	40	100	40
	Mixed (Mowing and grazing)	0	0	0	NA	3.5	10	0	5	NA	5	12.5	5	60	92.5
	Mixed (Silage production and grazing)	0	0	0	NA	0	7	0	5	NA	5	10	5	50	65
	Mulching	0	0	0	NA	0	7	0	20	NA	0	30	20	50	20
Arable land	Field grass for silage	4.66667	3.33333	5.66667	NA	6.66667	7	9	38.3333	NA	25	60	38.3333	58.3333	38.3333
	Field grass for silage-baling	4.66667	2.33333	7	NA	0	4.66667	0	31.6667	NA	20	50	31.6667	50	38.3333
	Mechanical tillage	0	10	0	NA	0	0	0	10	NA	0	110	10	0	0
	Field beans/ploughing	0	10	0	NA	0	0	0	20	NA	0	35	20	0	0
	Field beans/reduced tillage	0	10	0	NA	0	0	0	20	NA	0	35	20	0	0
	Field beans/direct seeding	0	10	0	NA	0	0	0	20	NA	0	35	20	0	0
	Field peas/ploughing	0	10	5.66667	NA	0	10	0	13.3333	NA	3.33333	53.3333	13.3333	23.3333	3.33333
	Field peas/reduced tillage	0	10	5.66667	NA	0	10	0	10	NA	3.33333	56.6667	10	30	3.33333
	Field peas/direct seeding	0	10	5.66667	NA	0	10	0	13.3333	NA	3.33333	60	13.3333	30	3.33333
	Green maize/ploughing	0	9.25	0	NA	0	0	0	2.5	NA	0	42.5	2.5	0	0
	Oats/ploughing	0	10	0	NA	0	0	0	0	NA	0	55	0	10	0
	Oats/reduced tillage	0	10	0	NA	0	0	0	0	NA	0	55	0	10	0
	Oats/direct seeding	0	10	0	NA	0	0	0	0	NA	0	60	0	10	0
	Rye/ploughing	2.8	1.4	1.4	NA	1.4	4.2	0	64	NA	12	32	198	14	84
	Rye/reduced tillage	2.8	1.4	1.4	NA	1.4	4.2	0	64	NA	12	32	198	14	84
	Rye/direct seeding	2.8	1.4	1.4	NA	1.4	4.2	0	66	NA	12	32	200	14	84
	Spring barley/ploughing	3.5	10	8.5	NA	0	0	0	20	NA	15	35	20	10	15
	Spring barley/reduced tillage	3.5	10	8.5	NA	0	0	0	25	NA	15	45	25	10	15
	Spring barley/direct seeding	3.5	10	8.5	NA	0	0	0	25	NA	15	45	25	10	15
	Spring wheat/ploughing	0	10	7	NA	0	7	0	10	NA	0	50	10	20	0
	Spring wheat/reduced tillage	0	10	7	NA	0	7	0	10	NA	0	50	10	20	0
	Spring wheat/direct seeding	0	10	7	NA	0	7	0	10	NA	0	55	10	20	0
	Winter wheat/ploughing	8	4.66667	6.66667	NA	5.66667	7	5.66667	28.3333	NA	20	45	51.6667	6.66667	20
	Winter wheat/reduced tillage	8	4.66667	6.66667	NA	5.66667	7	5.66667	33.3333	NA	20	55	56.6667	13.3333	20
	Winter wheat/direct seeding	8	4.66667	6.66667	NA	5.66667	7	5.66667	33.3333	NA	20	55	56.6667	13.3333	20
	Buckwheat/ploughing	0	0	0	NA	0	0	0	0	NA	0	85	0	10	0
	Buckwheat/reduced tillage	0	10	0	NA	0	0	0	0	NA	0	85	0	10	0
	Buckwheat/direct seeding	0	10	0	NA	0	0	0	0	NA	0	85	0	10	0
	Potatoes/ploughing	0	10	0	NA	0	10	0	5	NA	0	65	5	25	0
	Spring rapeseed/ploughing	0	10	7	NA	7	7	7	20	NA	10	30	20	0	10
	Winter rapeseed/ploughing	0	0	0	NA	0	3.5	0	66.25	NA	0	55	206.25	15	95
